# Supplementary material for: Urinary carbonic anhydrase 1 excretion is a marker of hemolysis-triggering conditions suitable for point-of-care testing
Source: Blood Glob Hematol. 2026 Mar;2(1):None. doi: 10.1016/j.bglo.2025.100058 (PMC7618779; doi:10.1016/j.bglo.2025.100058)
Supplement: Supplemental Tables 1-6 [file BGLO_BGH-2025-000268-mmc2.xlsx]

## Sheet: S1 (Oxford)
SampleID	WB_CAI	WB_Hb	WB_Alb	Location	AGE	FEMALE	sandELISA_CAI	indELISA_Hb	WB_CAI_vis
OX1	41.5654	14.3419	3905.06	DPAG	19	1	0.0414405	0.00334612	0
OX2	47.6713	9.2601	5768.22	DPAG	19	1	0.0318547	0.0268157	0
OX3	108.002	119.16	9159.57	DPAG	20	1	0.0898144	0.0384528	0
OX4	11.8993	9.80315	11088.4	DPAG	20	0	0.0430894	0.00304405	0
OX5	43.5145	46.8225	7118.47	DPAG	19	0	0.357344	0.00407709	0
OX6	18.9159	13.1137	3907	DPAG	19	0	0.0411853	0.00265019	0
OX7	63.6244	164.667	5577.78	DPAG	19	0	0.0546518	0.0732307	0
OX8	25.0655	29.5273	4080.63	DPAG	46	0	0.0611797	0.0302386	0
OX9	90.5951	60.93	4567.44	DPAG	26	0	0.052413	0.0166538	0
OX10	28.9311	11.26	3527.58	DPAG	22	0	0.0459785	0.00281875	0
OX11	208.143	5.25961	4270.29	DPAG	23	0	0.0948248	0.0133778	1
OX12	33.79	39.5354	4171.83	DPAG	24	1	0.049983	0.071697	0
OX13	13.3275	20.5673	7233.19	DPAG	22	1	0.0448574	0.00958776	0
OX14	140.937	18.9166	10819.7	DPAG	22	1	0.0524328	0.0144092	1
OX15	156.857	15.6096	8288.03	DPAG	25	0	0.0658818	0.011043	0
OX16	58.1753	90.6852	4856.11	DPAG	22	1	0.0565743	0.180292	1
OX17	23.5681	21.135	5853.33	DPAG	23	0	0.0410645	0.00571593	0
OX18	95.3921	50.4802	1904.96	DPAG	23	0	0.0374583	0.00298063	1
OX20	72.9113	273.261	4109.02	DPAG	22	0	0.0550256	0.00483643	1
OX21	337.721	195.474	5453.07	DPAG	43	0	0.325279	0.0335848	1
OX22	44.2987	116.018	4721.78	DPAG	44	1	0.0850003	0.0369893	0
OX23	16.0139	58.375	4703.4	DPAG	23	0	0.0823317	0.014032	0
OX24	991.814	2411.75	5989.36	DPAG	32	1	0.33639	0.159377	1
OX25	9.69271	8.67951	4484.41	DPAG	40	1	0.122366	0.136276	0
OX26	13.2163	20.2759	4024.1	DPAG	35	0	0.142227	0.0199972	0
OX27	357.424	21.8319	5156.33	DPAG	20	0	0.373867	0.0125893	1
OX28	12.8866	363.674	4231.34	DPAG	37	1	0.08175	0.182344	0
OX29	1.4655	19.467	5494.71	DPAG		1	0.0788594	0.19204	0
OX30	0.742775	1.33092	2740.05	DPAG	20	1	0.077023	0.0129629	0
OX31	4.86329	7.59352	1642.85	DPAG	24	0	0.0648939	0.0116475	0
OX32	3.2274	5.5127	2469.82	DPAG	21	0	0.0609242	0.0226526	0
OX33	7.29287	78.3627	1697.58	DPAG	39	1	0.100331	0.113688	0
OX34	2.43016	44.4556	3316.7	DPAG		0	0.093181	0.0187445	1
OX35	342.148	15.9289	6100.74	DPAG	51	1	0.53498	0.0273384	0
OX36	13.1135	22.9348	3871.63	DPAG	20	0	0.13404	0.0192756	0
OX37	209.148	836.961	4799.97	DPAG	36	1	0.469668	0.373754	1
OX38	3.76528	115.174	3617.78	DPAG	39	0	0.248246	0.19724	0
OX39	1.95561	55.089	1668.91	DPAG	33	1	0.0884186	0.0368833	0
OX40	3.8923	52.3747	4434.38	DPAG	25	1	0.104364	0.0245653	0
OX41	12.549	2.6859	5630.86	Churchill	26	1	0.0669054	0.0177764	0
OX42	72.0314	9.70188	5549.47	Churchill	27	0	0.0979354	0.033917	0
OX43	1.98369	81.8775	3878.2	Churchill	46	0	0.0476271	0.0149198	0
OX44	2.40007	73.3677	3177.24	Churchill	47	1	0.0370927	0.0250947	0
OX45	31.513	92.2303	4452.93	Churchill	64	1	0.0499636	0.0453753	0
OX46	20.9878	40.0154	4151.44	Churchill	45	0	0.0365678	0.145706	0
OX47	22.8567	32.3436	4608.31	Churchill	47	0	0.0451144	0.0955634	0
OX48	2.74824	7.09284	4712.09	Churchill	31	0	0.0421416	0.00647208	0
OX49	419.443	158.111	2417.67	Churchill	46	1	0.186768	0.604738	1
OX50	37.1169	11.9871	5237.89	Churchill	54	0	0.0517004	0.0236408	0
OX51	30.8825	50.2118	3667.7	Churchill	58	1	0.0327458	0.040335	0
OX52	3.27333	35.534	4172.86	Churchill	28	0	0.0374593	0.0176029	0
OX53	234.045	91.3204	5380.04	Churchill	35	0	0.0483734	0.110239	1
OX54	1.58549	0.823241	3560.97	Churchill	46	1	0.033811	0.0123143	0
OX55	4.47535	127.289	2204.73	Churchill	57	1	0.0357069	0.0096103	0
OX56	27.2624	22.0311	6108.68	DPAG		1	0.0744081	0.0176487	0
OX57	18.7929	14.8037	4106.91	DPAG		1	0.0630264	0.0178735	0

## Sheet: S2 (Oxford)
SampleID	WB_CAI	WB_Hb	WB_Alb	WB_CAI_vis1	Diagnosis	AGE	FEMALE	Hb	Reticulocytes	Bilirubin	LDH	sandELISA_CAI	indELISA_Hb	WB_CAI_vis
OUH_2	2825.17	15.8152	1666.69	2	SE Asian Ovalocytosis	53	0	146	29	16	242	0.241129	0.00377358	2
OUH_3	772.207	26.2795	4402.78	1	HbSC	69	0	120	216	8	213	0.418848	0.0707137	1
OUH_5	34.4878	2553.62	3615.16	0	Hemochromatosis	23	1	141	79	5	166	0.246946	0.0442986	0
OUH_6	3777.54	541.338	2696.97	2	HbSS	55	1	92	187	43	381	0.450844	0.00853158	2
OUH_8	7191.93	24.6786	5077.53	3	HbSS	51	0	106	281	41	502	0.502036	0.0100082	3
OUH_9	9961.51	994.032	5269.04	3	HbSS	31	1	74	353	50	479	1.06923	0.0219852	3
OUH_10	4554.38	3.05229	3037.39	2	HbSS	28	1	90	373	59	603	0.798429	0.00820345	2
OUH_11	1391.98	10.5099	4785.7	1	HbSS	39	1	92	198.9	31	400	0.48662	0.0193601	1
OUH_12	8507.81	31.4256	11561.3	3	HbSS	42	0	75	239	110	652	1.1602	0.0195157	3
OUH_14	916.059	10.9445	5837.53	1	Diamond Blackfan Anemia	37	0	119	47	10	315	0.295132	0.00470085	1
OUH_16	8885.62	31.0691	13709.4	3	HbSS	30	1	94	449.9	36	356	1.02126	0.0212251	3
OUH_17	167.107	47.9817	2883.32	1	HbSS	19	0	104		22		0.166359	0.00242165	1
OUH_19	524.368	40.0135	4255.53	1	HbSS	25	1	97	315.5	32	380	0.124896	0.0337948	1
OUH_21	1641.36	157.836	3208.69	1	HbSS	62	0	149	174.3	22	247	0.131579	0.0547639	1
OUH_22	3610.42	2628.29	2669.49	2	Hereditary spherocytosis	53	1	160	85.1	15	244	0.311195	0.639047	2
OUH_24	2290.46	73.3862	2695.18	1	HbSS beta Thalassemia	21	0	106	192.3	52	315	0.117586	0.0492671	1
OUH_25	266.059	26.0544	1836.08	0	HbSS	21	1	95	210.1	54		0.0747703	0.030741	0
OUH_27	287.825	5.88203	3764.12	1	HbSC	30	0	130	117.5	47	258	0.223475	0.0311482	1
OUH_28	96.3353	21.6416	1915.39	0	Hereditary spherocytosis	31	0	165	221.3	15	454	0.112782	0.030741	0

## Sheet: S3 (London)
SampleID	Gestational age	Female	Diagnosis	DAT result
Lon10	36.3	1	CongenitalAnomaly	NA
Lon11	36.1	1	CongenitalAnomaly	NA
Lon12	36.1	1	Prematurity	NA
Lon14	37.9	0	CongenitalAnomaly	1
Lon15	38.9	0	CongenitalAnomaly	NA
Lon17	39.4	0	CongenitalAnomaly	NA
Lon18	37	0	CongenitalAnomaly	NA
Lon19	33.7	1	CongenitalAnomaly	0
Lon2	40.4	1	CongenitalAnomaly	0
Lon20	39	0	Pneumothorax	NA
Lon21	33.6	0	CongenitalAnomaly	NA
Lon22	33.3	0	Prematurity	0
Lon23	33.9	0	Prematurity	0
Lon24	39.4	1	CongenitalAnomaly	0
Lon25	32.4	1	Prematurity	0
Lon26	35.4	0	CongenitalAnomaly	1
Lon27	35.4	1	CongenitalAnomaly	0
Lon28	35	0	Prematurity	NA
Lon29	32.3	1	Prematurity	0
Lon30	32.4	0	Prematurity	0
Lon31	41.1	0	Stroke	0
Lon32	39.1	0	Pneumothorax	0
Lon33	37.3	0	CongenitalAnomaly	0
Lon34	39.1	1	CongenitalAnomaly	0
Lon35	39.3	0	Hypotonia	NA
Lon36	38.1	0	CongenitalAnomaly	0
Lon37	39.4	0	CongenitalAnomaly	0
Lon38	34	0	Prematurity	0
Lon39	38.6	1	CongenitalAnomaly	NA
Lon5	38.3	0	CongenitalAnomaly	NA
Lon6	37	0	CongenitalAnomaly	NA
Lon9	37.6	0	CongenitalAnomaly	NA

## Sheet: S4 (London)
SampleID	Sampling day	UR_CAI_ELISA	UR_CAI_WB	UR_CAI_WBvisual	UR_Hb_ELISA	UR_Hb_WB	UR_Alb_WB	UR_RBC	UR_Hb	UR_TCB	UR_pBLB	UR_WBC	UR_CRP
Lon2	1							5.18	192		62	21	0.5
Lon2	2							5.35	193		134	22.4	2
Lon2	3										185		26
Lon2	4									259	222
Lon2	5	0.40899	2303.87	2	0.00311296	311.277	4079.49			326
Lon2	6	0.380839	5618.52	2	0.00169798	154.05	5082.79			323	290		4
Lon2	7	0.200021	3242.31	2	0.00481094	224.475	4939.36				306
Lon2	8	0.158448	369.311	1	0.00820689	10.5555	3121.57			300	82		2
Lon2	9	0.106446	618.649	1	0.00481094	52.9129	4841.69			267	264
Lon2	10	0.0770901	295.228	1	0.00311296	35.1146	3616.33
Lon5	1	0.0602266	98.3781	0	0.0665041	186.569	6879.96	4.12	152		30	21.3	0.5
Lon5	2	0.121417	314.395	1	0.110369	208.874	7615.88			178	110.66		0.5
Lon5	3	0.253778	504.752	1	0.0342426	295.687	6223.68			187
Lon5	4	0.0569228	114.928	0	0.0181118	348.872	3802.72				213
Lon5	5	0.0300101	110.015	0	0.0237717	318.245	3526.28			219
Lon5	6	0.0544449	138.901	0	0.00679191	241.088	5951.82	3.81	140	170	261	13.7	0.5
Lon5	7	0.0441203	28.3731	0	0.0645232	297.518	4627.54			242
Lon5	8	0.0260179	53.3593	0		535.896	6137.71			214
Lon5	9	0.0176206	47.3905	0	0.0472604	628.564	4803.2			245
Lon5	10	0.0335893	40.1215	0	0.0387705	413.61	5449.53			217
Lon6	1							5.18	196		45	11.1	0.5
Lon6	2	0.207799	288.938	1	0.0101879	104.673	5188.44				70.5
Lon6	3	0.288813	780.482	1	0.0110369	95.4789	5117.15			229	112
Lon6	4	0.333828	2760.48	2	0.0118858	49.5989	5141.16			135	141
Lon6	5	0.153767	2028.82	2	0.00650892	64.4355	4581.61				152
Lon6	6
Lon6	7
Lon6	8
Lon6	9
Lon6	10
Lon9	1							4.96	178		45	12.8
Lon9	2									150
Lon9	3	0.186408	1461.49	1	0.00308985	10.0231	6212.16	4.2	152	190	118	7.9	0.5
Lon9	4	0.311697	3144.8	2	0.0105055	1.7777	4030.65			222
Lon9	5	0.277121	1046.79	1	0.0111235	12.3746	4552.12			224
Lon9	6	0.228408	688.994	1	0.0120504	1.34186	4467.99			201
Lon9	7	0.0864413	169.012	0	0.00926955	14.7988	2669.96			153
Lon9	8	0.0979329	146.835	0	0.00494376	2.74597	2130.25			101
Lon9	9	0.109933	268.881	1	0.00525275	39.502	2901.64			119
Lon9	10	0.071492	81.9455	0	0.00308985	43.145	2262.4
Lon10	1							5.065	181.5		46.5	22.75	1
Lon10	2
Lon10	3							3.96	139		87	22.3	4
Lon10	4	0.289324	1836.97	2	0.00679767	5.43553	4317.27	3.02	108		191	14.9
Lon10	5	0.507563	4315.62	2	0.00648869	15.8663	4785.43				249.5
Lon10	6										284.66
Lon10	7	0.325731	2552.07	2	0.0247188	1402.46	5620.22				203.5		1
Lon10	8	0.289324	1254.66	1	0.00556173	39.0972	4681.93
Lon10	9										240		0.5
Lon10	10
Lon11	1							4.97	187		72.33	10.8	0.5
Lon11	2										89.5
Lon11	3	0.427834	3967.86	2	0.0241008	5.11531	3709.83			120	132.5
Lon11	4									206			0.5
Lon11	5	0.337121	3314.47	2	0.0101965	78.4864	6724.67			207
Lon11	6										209		0.5
Lon11	7
Lon11	8	0.234714	1055.59	1	0.00587072	26.0064	3585.5			200		10
Lon11	9	0.192001	658.993	1	0.00401681	34.6	3197.34	4.55	164	147	173
Lon11	10	0.177561	2353.77	2	0.00473777	14.8358	5503.84			135
Lon12	1							5.36	192		51	14.3	0.5
Lon12	2										77.5
Lon12	3	0.251155	6114.62	2		9.72491	13453.6	5.42	189	55	108	10.9	6
Lon12	4	0.119491	1876.23	2	0.0221948	52.6866	11795.3			114
Lon12	5	0.119288	555.494	1	0.00649605	22.7515	8239.62			120
Lon12	6	0.126592	533.973	1	0.0102854	56.1672	8870.09				196
Lon12	7										182
Lon12	8	1.04256	3682.6	2	0.0127214	41.9877	9724.99			178
Lon12	9	0.173861	629.496	1	0.00893206	38.785	10777.1			135
Lon12	10	0.43942	338.693	1	0.0154281	94.3987	12425.2			97
Lon14	1							3.98	137		46.5	14.3	0.5
Lon14	2							4.41	153	142	97	17.3	34
Lon14	3		1506.47	1		258.769	13221.1				142		15
Lon14	4									203
Lon14	5	0.0809457	52.5473	0	0.0351869	6.95868	12569.4				185		4
Lon14	6									133
Lon14	7	0.0198814	12.7215	0	0.0135334	42.2363	10519.8
Lon14	8
Lon14	9	0.0519351	11.357	0	0.0132628	13.3903	8722.21			137
Lon14	10	0.0943352	18.9498	0	0.00812006	0.288906	9836.59
Lon15	1
Lon15	2							5.38	167		55.667	13.2	2
Lon15	3									179	165		10
Lon15	4		10552.9	3		276.871	13076.9			194	162.667		7
Lon15	5	1.01395	8590.14	3	0.0882379	144.383	13714.6	5.45	168		213	8.1
Lon15	6	1.14277	9028.98	3	0.0557577	28.7417	13422.2				253		1
Lon15	7	1.09774	7842.46	3	0.0257135	44.9118	12977.9			254	266
Lon15	8	1.01537	8052.81	3	0.64365	255.722	14016.1			290	264.5
Lon15	9	0.860378	6827.45	3	0.981986	271.047	13661.4			295	313
Lon15	10	0.172035	7325.38	3	0.0576524	476.843	11085	5.94	176		282	8.5
Lon17	1
Lon17	2
Lon17	3
Lon17	4							4.06	143		138	9.8
Lon17	5										140
Lon17	6	0.0904807	5310.46	2		48.9464	10043.8	3.89	135	144	122	6.9
Lon17	7	0.221333	4040.96	2		65.0309	10836.5			115	100
Lon17	8	0.767463	5964.67	2	0.0297735	3.51011	10475.2	3.59	124	108	81	8	0.5
Lon17	9	0.715933	5907.57	2	0.00297735	3.95685	9151.9	4.61	147	97	37	7	0.5
Lon17	10				0.00757872			4.265	137		36.5	10.3	10.5
Lon18	1							5.52	202		33.5	9.8	0.5
Lon18	2							5.42	199			11.9
Lon18	3	0.666114	10078.7	3	0.0739306	158.14	4888.72			114	83
Lon18	4	0.864519	10016.7	3	0.00292127	55.4063	4055.04			115
Lon18	5	1.18253	9317.23	3	0.00269656	8.14283	4321.25			88
Lon18	6	1.32188	8154.52	3	0.00719082	20.03	4936.58			81
Lon18	7	1.32621	5620.72	2	0.0386507	21.1206	4162.55	5.76	207	51		9.5
Lon18	8	0.931092	3523.21	2	0.021123	2.01554	4307.45			39
Lon18	9	0.779139	7002.31	3	0.00629197	50.0401	6523.74			22
Lon18	10	0.0957233	5798.4	2	0.00651668	25.0531	8146.75			28
Lon19	1							5.2	196		81	12.4
Lon19	2										100		0.5
Lon19	3							4.58	172		98	9.3	2
Lon19	4
Lon19	5						5521.64				176		2
Lon19	6	0.424831	9681.76	3	0.00157299	1.4616	6807.2	4.69	172	101	223.33	9.9
Lon19	7	0.174709	9192.96	3	0.00224713	4.3699	5521.85			178	145.5
Lon19	8	0.173581	6620.16	2	0.00561783	25.1718	4635.45
Lon19	9	0.117162	4435.42	2	0.00719082	17.9142	7566.95
Lon19	10	0.0767291	110.56	0	0.0193253	1.19372
Lon20	1							6.18	209		63	25.7	0.5
Lon20	2												9
Lon20	3									204
Lon20	4	0.144431	5605.84	2	0.0107862	1.90679	7338.32			237	221		6
Lon20	5	0.134088	276.053	1	0.00382012	10.3024	3264.33			259	263
Lon20	6	0.0836874	89.4163	0	0.00494369	10.8057	1857.99			251	286
Lon20	7	0.07955	38.1624	0	0.00359541	2.21533	2035.44			265	266
Lon20	8	0.0603677	69.3806	0		15.3525	3584.18			231	259
Lon20	9	0.103434	288.158	0	0.0051684	5.25508	3988.25
Lon20	10
Lon21	1
Lon21	2							5.05	190			14.6
Lon21	3										82
Lon21	4									180	110.5
Lon21	5	0.185099	3835.57	2	0.0230621	537.071	5976.15			233
Lon21	6	0.0554779	2530.53	2	0.00415533	167.022	4738.18			210	189.5
Lon21	7	0.0478227	255.91	0	0.00207767	123.528	5291.32			178
Lon21	8	0.0613319	1221.4	1	0.013401	273.533	9640.52				236
Lon21	9	0.184671	1309.52	1	0.0285679	2052.08	7467.24				173.5
Lon21	10							4.06	149		144	1.8
Lon22	1							4.5	163		49	13.3	1
Lon22	2										44		0.5
Lon22	3									91	59
Lon22	4									117	97		0.5
Lon22	5									163
Lon22	6									175	155
Lon22	7	0.372174	966.185	1	0.00404484	10.3984	6356.15			173
Lon22	8	1.23632	7255.47	3	0.00786496	2.21273	8557.66			167
Lon22	9	0.279459	1349.27	1	0.0173029	5.48491	8464.83			105	109
Lon22	10	0.0323466	432.448	1	0.032134	1.61836	7218.73			86
Lon23	1							5.89	195		48.5	9.9
Lon23	2										88.5		0.5
Lon23	3										133		0.5
Lon23	4	0.492636	5015.14	2	0.00477863	128.368	5313.71			270	170.5
Lon23	5	0.515692	4845.63	2	0.00301262	192.387	7427.8			285	215
Lon23	6	0.14653	939.817	1	0.00602523	95.9393	6339.63			303	229
Lon23	7	0.0271986	353.173	1	0.00207767	57.774	5715.06			214	196.5
Lon23	8	0.0225154	244.565	1	0.00207767	194.2	6574.47				166
Lon23	9	0.0440401	213.181	1		167.776	4605.24			250
Lon23	10	0.0401674	294.738	1	0.00270097	339.967	5175.04			233
Lon24	1							4.63	173		63	16.8	0.5
Lon24	2										91.5		10
Lon24	3							4.46	164		107	10	16
Lon24	4									46
Lon24	5	0.67384	3249.02	2	0.00280485	1190.24	7406.79			25
Lon24	6	0.437519	3668.24	2	0.0031165	830.853	5158.18			0
Lon24	7	0.625657	2423.63	2	0.00280485	323.985	1593.48			0
Lon24	8	0.391767	3309.88	2	0.00114272	154.94	3880.92			0
Lon24	9	0.229252	3145.36	2	0.00332427	71.1591	4520.82
Lon24	10
Lon25	1							4.58	186		39	15.3	0.5
Lon25	2										82.5
Lon25	3							4.92	194		91	13	0.5
Lon25	4										107
Lon25	5	0.105507	2020.01	2	0.00384368	1371.4	9136.7			140	171
Lon25	6	0.122394	1346.33	1	0.00353203	841.558	10125.2				221.333
Lon25	7									176	150
Lon25	8	0.057164	228.162	1	0.00218155	191.439	8474.83			243	175
Lon25	9	0.0335029	399.849	1	0.00342815	53.6289	9956.16			201	212.5
Lon25	10	0.0238851	52.5956	0	0.00488252	46.9877	4638.56				180		0.5
Lon26	1							4.57	185		37		0.5
Lon26	2										72
Lon26	3	0.098841	490.227	1	0.0134239	718.937	9116.82			87
Lon26	4	0.238573	960.807	1	0.0460544	1005.1	7181.04			49	116
Lon26	5	0.282459	3396.3	2		2423.55	11703.4			103	113		0.5
Lon26	6	0.565048	2750.51	2	0.00867392	121.574	9425.6			103	119
Lon26	7	0.0674567	238.454	0	0.00867392	68.1498	5288.34			90
Lon26	8	0.189608	937.626	1	0.00289131	85.0288	4562.49	4.42	170	137	136	13.5	0.5
Lon26	9									122
Lon26	10	0.243652	857.077	1	0.0105326	142.376	8197.22				127
Lon27	1							3.24	139		51	17.5	0.5
Lon27	2										144
Lon27	3	0.626644	5303.75	2	0.00413044	0.715753	5765.3	3.56	142	201	171	16.5
Lon27	4	0.518557	4320.83	2	0.00123913	23.4723	7385.71			185	162
Lon27	5									277
Lon27	6	0.420107	4133.76	2	0.00433696	31.0706	9469.62			237	252
Lon27	7	0.468811	3853.12	2	0.00247826	29.5073	9759.09			242	200
Lon27	8	0.395364	3322.85	2	0.00640218	19.4274	9257.4			224	178
Lon27	9	0.47389	3225.41	2	0.00557609	16.8453	9612.58
Lon27	10	0.23115	824.109	1	0.00392392	44.3341	9106.09	3.51	130		203	13.1
Lon28	1							4.64	166		40	10.1	0.5
Lon28	2							4.08	144		62	10.4	8
Lon28	3										84
Lon28	4	0.82439	8579.93	3	0.0415252	4309.12	1680.01			157			7.5
Lon28	5	0.994103	10027.1	3	0.00571904	441.916	3554.48			159	137
Lon28	6	0.924402	9379.85	3	0.00298385	32.2765	4609.66	3.7	127	155		7.4	5
Lon28	7									170	173
Lon28	8	0.859977	6858.69	2	0.00397847	14.4736	4973.56			217
Lon28	9	0.840711	5918.01	2	0.135516	313.645	3025.3			191	181
Lon28	10	0.843656	6721.52	2	0.0116867	23.3995	2618.52				140
Lon29	1							4.94	193		41	7.2	0.5
Lon29	2										85		0.5
Lon29	3	0.561415	2922.38	2	0.0218816	154.064	11703.6			137	88.5
Lon29	4	0.329241	587.105	1	0.00522174	11.7307	10669.6			167	115
Lon29	5									305	172
Lon29	6	0.407164	580.865	1	0.00522174	32.6451	5247.4	4.89	185	288	229	7.9	0.5
Lon29	7	0.191986	304.77	1	0.0154166	36.958	5609.99			186	206.5
Lon29	8	0.172781	267.342	1	0.0059677	51.0231	9843.7			207	169
Lon29	9	0.208736	564.792	1	0.00621635	11.4377	12047.4
Lon29	10									204	179
Lon30	1							5.51	204		34	8.6
Lon30	2										86
Lon30	3										137.5
Lon30	4									157	113
Lon30	5	0.340776	535.274	1	0.0059677	12.8879	4139.88			178	136
Lon30	6	0.445328	1035.83	1	0.0184004	68.1751	7343.34				169.5
Lon30	7
Lon30	8
Lon30	9
Lon30	10
Lon31	1
Lon31	2							3.84	136		95	19.6	32
Lon31	3	0.18345	827.372	1	0.0063022	99.9363	7165.81			134	108
Lon31	4	0.0757285	118.567	0	0.00770269	109.482	4947.2	3.81	135	154	92	14	9
Lon31	5	0.0704563	17.1256	0	0.0168059	61.4373	1582.68			49
Lon31	6												3
Lon31	7	0.0629074	3.0603	0	0.00490171	75.7249	1390.92			36
Lon31	8	0.0895083	443.712	1	0.175411	95.6135	923.87			53
Lon31	9	0.0228264	124.439	0	0.0213575	29.2532	3320.55			34	33
Lon31	10
Lon32	1
Lon32	2							4.87	165		71	27.9	22
Lon32	3				0.0231081					202	104		22
Lon32	4	0.409557	1851.94	2	0.0119042	316.906	3854.64	5.59	191	266	223	15.9	6.5
Lon32	5	0.325321	1698.97	2	0.00875306	180.615	2472.05			292
Lon32	6	0.307707	3887.14	2	0.00735257	331.387	9613.83			263	258
Lon32	7	0.247076	2432.08	2	0.00595208	107.767	12473.2			247	266
Lon32	8	0.19016	3613.79	2	0.00980342	56.0358	10171.5			314
Lon32	9	0.612299	5295.27	2		96.2135	11023.2				279
Lon32	10
Lon33	1							5.64	212		49	16.5
Lon33	2									117	86
Lon33	3	0.0700968	187.556	0	0.043065	1542.38	5434.98			145
Lon33	4	0.139115	488.032	1	0.0126044	149.748	5891.92			196	141
Lon33	5	0.191598	687.053	1	0.0206572	151.983	2843.62			200	194
Lon33	6	0.1904	380.663	1	0.0672235	73.0786	1233.5			244
Lon33	7	0.0154573	211.069	0	0.00525183	105.684	1375.47			227
Lon33	8	0.0146185	198.584	0	0.00490171	64.8468	3200.66			237	212
Lon33	9	0.0249233	92.447	0	0.0182064	142.973	2098.74			202
Lon33	10	0.0428969	9.85616	0	0.00350122	174.577	5244.09				222		0.5
Lon34	1										113		0.5
Lon34	2							5.15	185			26.2
Lon34	3										182
Lon34	4	0.728306	7423.33	3	0.0059677	25.4738	11144.8				216
Lon34	5	0.688546	1625.57	1	0.0184004	129.001	11701.9
Lon34	6	0.519079	405.609	1	0.0059677	37.9287	9757.57
Lon34	7
Lon34	8	0.0400047	232.324	1	0.0184004	15.1154	3184.25			197
Lon34	9
Lon34	10
Lon35	1
Lon35	2							5.29	182		68	18.6	1
Lon35	3										96		2
Lon35	4										98		2
Lon35	5
Lon35	6	0.06794	102.456	0	0.00385134	28.4203	3878.82			99	90
Lon35	7	0.0561973	127.782	0	0.00840293	32.1738	4633.89
Lon35	8	0.0841162	100.72	0	0.0164557	166.521	1616.57			93
Lon35	9	0.0662625	247.824	0	0.0031511	11.6155	7116.32
Lon35	10	0.0130608	79.0647	0	0.0063022	133.264	2799.41
Lon36	1	0.507013	3298.67	2	0.00470587	13.8266	6221.17	5.29	188	58	35	13.2
Lon36	2	0.88228	6655.02	2	0.0462744	530.726	8191.1			157	90		0.5
Lon36	3	0.856161	8347.8	3	0.00679737	1.14076	7065.93			192	174.5		2
Lon36	4	1.1548	8359.32	3	0.00915031	4.5414	6051.02			210	203		1
Lon36	5	0.810261	6589.94	2	0.0115032	1.02854	4929.35			265
Lon36	6	0.535821	3690.59	2	0.00993462	5.49343	2287.01			262	231
Lon36	7							5.5	190		194	13.3	0.5
Lon36	8	0.306705	750.883	1	0.00392156	0.420107	2000.34
Lon36	9
Lon36	10
Lon37	1							4.69	160		28	14.2
Lon37	2												0.5
Lon37	3										57
Lon37	4										108		2
Lon37	5										134
Lon37	6	0.874406	5331.19	2	0.0117647	1.6133	6472.1						1
Lon37	7
Lon37	8	0.815446	5520.18	2	0.0122876	4.04499	8567.28
Lon37	9	0.417326	1718.22	1	0.00549019	2.53656	6173.64
Lon37	10	0.552721	1868.75	1	0.00601306	4.38368	7141.23				115
Lon38	1							4.11	130		56	14.1	1
Lon38	2							3.37	106		124	7.3	4
Lon38	3										161.5		6.5
Lon38	4	1.10909	10242	3	0.0407842	255.621	5647.15			176	159.333		4
Lon38	5	1.23853	11215.5	3	0.908756	7513.23	9517.15			265	235		4
Lon38	6	1.09277	9865.38	3	0.0141176	1446.15	8950.2				235
Lon38	7
Lon38	8
Lon38	9
Lon38	10
Lon39	1							5.01	189		50	16.1	0.5
Lon39	2	0.149799	465.931	1	0.00679737	53.1777	4945.7			119
Lon39	3	0.767818	1679.34	2	0.0214379	15.9027	4115			178	116
Lon39	4	0.22854	637.956	1	0.0175163	132.666	6490.83			265	198
Lon39	5	0.333208	553.448	1	0.00810456	5.07577	6550.53			254
Lon39	6	0.0639528	33.8936	0	0.00705881	10.5884	5508.71			243
Lon39	7	0.0706746	21.117	0	0.00339869	4.12599	2881.49			245
Lon39	8	0.0797009	27.5577	0	0.00313725	8.36909	3069.38			260
Lon39	9	0.0689461	25.1666	0	0.00392156	4.03295	4063.33			210
Lon39	10	0.0704825	7.0851	0	0.0138562	5.25246	6241.84

## Sheet: S5 (Bangladesh)
SampleID	Hb	Creatinine	Bilirubin	LDH	freeHb	WB_CAI	sandELISA_CAI	WB_Hb	indELISA_Hb	hAlbumin_WB	WB_CAI_vis	AGE	FEMALE	pe_urinecolor0	urine colour	Foley	studytime	catheter	gravity	phdip	phmeter	leukocytes	nitrite	protein	glucose	ketones	uro_bilinogen	bilirubin	blood	urine_dscore	urine_hscore	blood_specify	leukocytes_specify	study_hour	total_rtec	wbc	rbc	total_gran_casts	hyaline	wbc_casts	rbc_casts
CW001	6.1	2.5	2.3		0.219402	3251.73	1.09861	4732.82	0.718188	9146.32	1	10	1	1		No	ADM	Cath bag	1.015	6	5.63	3	1	2	0	1	0	1	4		9			0H	53	53	100	87	1	211	5
CW002	9.5	1.3	2.2	578	0.105947	1752.47	0.222033	62.9923	0.0399734	8182.55	1	12	1	2	DARK YELLOW	Yes	ADM	(not select in CRF)	1.02	5	5.06	0	0	1	0	1	0	1	0	6				0H	7	12	7	12	4
CW008	9.3	1.3	4.3	693	0.182037	7441.64	0.591976	1857.38	0.669554	8750.8	3	28	0	2	DARK YELLOW	Yes	ADM	(not select in CRF)	1.015	5	5.51	0	0	1	0	0	1	3	4	6				0H	4	3	15	11	3		1
CW009	5.4	4.7	10.5		0.0745649	7243.18	1.16525	3694.61	0.429714	7802.69	2	23	1	2	DARK BROWN	Yes	ADM	(not select in CRF)	1.015	6	5.64	0	0	1	1	0	1	3	4	6				0H	12	7	12	7	7
CW011	11.2	1	2.2	437	0.176746	9944.18	0.796668	4819.27	1.0855	9081.42	3	65	0	2	dark brown	Yes	ADM	(not select in CRF)	1.015	5	5.47	1	1	2	0	0	2	2	4	6				0H
CW012	6.5	1.3	2	1142	0.154906	7454.1	0.923835	4954.78	0.233622	6743.55	3	60	0	2	RED	No	ADM	(not select in CRF)	1.015	6	6.04	0	1	1	0	1	4	2	3	6				0H	12	12	22	27	4
CW013	5.3	1.1	1	538	0.138977	5852.23	0.411085	188.042	0.0366422	4492.71	2	15	0	1		Yes	ADM	(not select in CRF)	1.02	5	5.39	0	1	1	1	1	0	1	2	5				0H	7	4	7	11
CW014	10	4.2	2.9	714	0.0685001	3160.42	0.600136	4308.02	0.638463	8663.05	1	55	0	2	DARK YELLOW	Yes	ADM	(not select in CRF)	1.01	5	5.7	0	0	1	2	0	0	0	0	5				0H		5	12	2	1
CW016	11	1.2	1.9	455	0.015603	6390.17	0.453587	187.079	0.00888297	4062.08	2	52	0	1		No	ADM	(not select in CRF)	1.01	6	5.47	0	0	0	4	0	0	0	0	3				0H	3	5	12	3
CW017	5.3	4.5	1.4	967	0.0235626	0.551049	0.0516831	20.5496	0.0215412	7918.8	0	32	1	1	NORMAL	Yes	ADM	(not select in CRF)	1.005	5		0	0	0	2	0	0	0	2	5				0H	2	7	7	2
CW018	10.5	1	2.4	831	0.477735	6405.84	1.80313	6272.89	1.57451	6717.14	2	14	0	2	DARK YELLOW	Yes	ADM	(not select in CRF)	1.015	6	6.02	2	1	1	0	2	2	2	4		12			0H	58	20	100	38	2	2	4
CW019	10.9	1.4	4.9	540	0.160521	9411.63	0.913975	3850.18	1.08283	8416.08	3	20	0	1		Yes	ADM	(not select in CRF)	1.005	6	5.78	0	0	1	1	0	3	2	4	5				0H	12	7	14	22	3		2
CW020	11.4	1.5	0.8	329	0.0433091	49.8238	0.0588235	33.6298	0.0461914	8889.43	0	50	1	1		Yes	ADM	(not select in CRF)	1.015	5	5.21	0	0	1	0	0	1	0	1	5				0H	2	5	7	2
CW021	12.3	2.5	0.9	696	0.0352285	2318.32	0.435566	384.283	0.13058	7104.08	1	28	0	2	CONCENTRATED	Yes	ADM	(not select in CRF)	1.02	5	5.29	0	0	1	0	0	0	0	3	6				0H	2	12	4	7	2
CW022	11.5	2.6	5.2	431	0.138745	6896.01	0.516661	5795.02	0.095714	7867.83	2	35	0	2	DARK YELLOW	No	ADM	(not select in CRF)	1.005	7	6.21	0	0	0	0	0	0	0	0	6				0H		5	12	4
CW024	5.8	1.1	0.7	583	0.103609	2977.65	0.223393	5477.61	0.199201	9277.49	1	16	0	1		Yes	ADM	(not select in CRF)	1.02	5	5.28	0	1	1	0	0	1	1	3	5				0H
CW025	7.14	5.4	20.7	770		1275.87	0.106086	1042.24	0.154564	10606.6	1	40	0	2	RED	Yes	ADM	(not select in CRF)	1.02	5	5.08	2	1	1	1	1	1	3	4		9			0H	28	3	25	127		2	7
CW026	10	2.7	3.2	566	0.203128	6816.77	2.15505	531.838	0.363535	5644.9	2	22	0	2	DARK BROWN	Yes	ADM	(not select in CRF)	1.02	5	5.55	1	1	2	2	1	2	2	4		11			0H	32	12	100	67			2
CW027	7.8	3.7	11.5	756	0.230934	4340.66	1.10779	4136.65	1.01799	7600.52	2	24	1	1		Yes	ADM	Cath bag	1.01	5	5.55	0	0	2	2	0	0	3	3	5				0H	42	7	14	14	2	7	2
CW028	7	1.5	11.2	533	0.068254	204.349	0.205032	1652.19	0.044859	9551.59	0	17	0	1		No	ADM	(not select in CRF)	1.015	6	5.8	0	0	1	0	1	1	3	1	6				0H	22	10	25	27	4		2
CW029	11	3.5	2.1	722	0.0510112	63.5994	0.0901054	57.4191	0.0410837	8653.12	0	38	1	1		Yes	ADM	(not select in CRF)	1.02	5	5.1	0	0	1	0	0	0	1	1	5				0H	7	17	9	2	30
CW033	10.6	0.8	2	567	0.150548	6658.53	1.68548	6870.6	0.664446	7932.14	2	22	0	2	RED	Yes	ADM	(not select in CRF)	1.01	8	7.17	1	1	2	3	0	3	2	4		6			0H	7	7	12	4	3		4
CW034	7.14	3.4	2.1	726	0.278509	15.8704	0.066644	86.8457	0.0854986	7668.83	0	50	0	3		Yes	ADM	(not select in CRF)	1.02	5	4.71	1	0	1	0	0	2	2	4	6				0H	12	5	20	20			7
CW035	9	1.7	1.3	907	0.629988	7699.53	1.62054	6518.87	0.758605	7833.79	3	16	1	1		No	ADM	(not select in CRF)	1.015	6	5.72	1	0	2	0	0	1	1	4	6				0H	48	7	18	37	3	3	7
CW036	10.88	6.3	5.3	850	0.0876714	4620.26	0.687436	362.098	0.0578642	5064.99	2	35	0	2	DARK BROWN	No	ADM	(not select in CRF)	1.02	5	5.09	1	0	2	2	1	2	2	4		11			0H	42	20	100	37	2		2
CW039	9.4	4.8	4.8			10740.4	2.21078	8180.33	1.43328	9399.09	3	22	0	2	BLACK WATER	Yes	ADM	(not select in CRF)		6	5.64			3	2				4		12
CW041	8	5.3	7.2	795		580.552	0.224511	122.289	0.0854634	8538.59	0	25	0	1		Yes	ADM	(not select in CRF)	1.02	5	5.09	0	0	1	2	0	0	0	4	6
CW042	11.2	0.9	1.6	912	0.0943946	8097.68	1.63714	7894.11	0.770268	7369.96	3	26	0	2	DARK BROWN	Yes	ADM	(not select in CRF)	1.015	7	6.88	0	0	1	0	0	0	1	4		9			0H	53	12	53	47	12		3
CW043	9.6	2.5	0.5	777	0.0505934	6049.61	0.453828	1.86474	0.306884	7430.34	2	70	0	3		No	ADM	(not select in CRF)	1.015	5	5.48	1	0	1	0	1	0	0	1	5
CW201	8.5	3	1.7	860	0.672239	7003.99	1.11294	5932.87	1.00078	7158.81	2	18	0	2	BROWN	No	ADM	MSU	1.01	5	5.23	0	0	1	0	0		0	4	6	4
HW10						3.00458	0.0633302	306.881	0.0636659	352.702	0																		0
HW12						11.0171	0.0710534	154.218	0.0109489	659.808	0																		0
HW3						2.24995	0.0457213	682.358	0.0131792	1001.77	0																		0
HW4						1.94228	0.0534445	525.45	0.0362936	5312.99	0																		0
HW7						4.18971	0.055916	302.546	0.0129765	853.889	0																		0
UW008	11.6	1.2	0.8	470	0.00917071	5345.23	0.418469	88.2529	0.0771523	7821.94	2	30	0	2	DARK ORANGE	No	ADM	(not select in CRF)	1.02	6	5.85	0	1	0	0	0	4	1	2	5		2+ ERY		0H	5	7	12	12
UW009	10.1	2.1	1	302	0.261332	2237.22	0.181771	110.306	0.0218755	4613.5	1	43	1	1		No	ADM	(not select in CRF)	1.01	5	5.37	0	0	1	0	0	0	1	0	5				0H		3	7	4	2
UW019	7.8	1.1	0.6	275	0.0128176	5618.78	0.559217	2935.76	0.0379489	4521.69	2	55	1	2	DARK	No	ADM	MSU	1.02	6	6.45	1	0	0	1	0	1	0	0	5				0H		5	18	7	2
UW026	8	1.2	1.2	548	0.0246621	5996.73	0.581188	1400.6	0.378548	6807.46	2	17	1	2	DARK BROWN	Yes	ADM	(not select in CRF)	1.015	6	5.89	0	0	1	0	0	2	2	3	6
UW030	14.3	1.3	1.5	890	0.173239	11555.2	1.67697	8204.27	1.49537	9629.58	3	32	0	2	BLACKWATER	Yes	ADM	(not select in CRF)	1.01	7	7.02	1	0	3	0	1	2	2	4		11			0H	47	5	28	12	3		2
UW201	10.9	1.1	1.4	141	0.0231355	788.285	0.0786131	110.429	0.0152109	5676.73	1	27	0	1		No	ADM	(not select in CRF)	1.015	5	5.06	1	0	1	0	0	0	1	0	5
UW203	13	1.4	3.1	357	0.0294518	6862.78	0.419842	33.0195	0.13533	6376.16	2	35	0	2	DARK AMBER	No	ADM	MSU	1.015	6	5.98	1	1	1	0	0	2	2	0	5
UW204	13.4	1.7	0.8	521	0.0473326	461.454	0.0895984	2027.91	0.0334013	3428.96	0	27	0	2	CLOUDY, DARK ORANGE	No	ADM	MSU	1.025	5	5.28	1	1	1	0	0	0	0	0	6	4
UW205	10.9	1.2	1.4	345	0.0145583	66.628	0.132166	542.291	0.0166222	4162.77	0	20	1	2	DARK AMBER	No	ADM	MSU	1.015	5	5.78	0	0	0	0	3	0	0	0	4				0H	0	0	0	0	0	0	0
UW206	8.9	1.6	0.8	535	0.0719933	9254.03	0.416409	894.723	0.0610005	6567.85	3	20	1	2	ORANGE	No	ADM	MSU	1.01	5	5.41	1	1	1	0	1	0	0	0	6
UW207	14.7	1.1	0.9	154	0.0428808	3027.98	0.508067	417.658	0.0222675	10056.6	1	35	0	2	DARK YELLOW	No													0
UW208	13.8	1.2	1.7	178	0.0173629	112.38	0.139032	204.057	0.0156814	2207.05	0	20	0	1		No	ADM	MSU			5.09								0	2
UW209	14.7	1.4	0.9	270	0.0300214	5540.32	0.63783	405.98	0.0757409	8389.09	2	35	0	2	dark orange	No	ADM	MSU	1.01	7	6.86	0	0	1	0	0	0	0	1	5
UW210	14.5	1.3	1.1	393	0.0487853	6917.79	1.17611	5545.33	0.543045	6815.79	2	35	0	2	ORANGE	No	ADM	MSU	1.005	6	6.18	1	1	1	0	1	0	2	0	6
UW211	15.4	1.3	0.4	199	0.0445163	2878.88	0.714041	465.146	0.326015	5506.96	1	28	0	2	DARK YELLOW	No	ADM	MSU	1.02	6	5.6	0	0	1	0	0	1	2	2	4		hb 2+		0H	4	0	0	0	0	0	0
UW212	11.7	1.1	0.5	238	0.0233754	81.2034	0.0978373	1454.29	0.042026	4476.21	0	35	1	1		No	0H	MSU	1.01	6	5.6	0	0	0	0	0	0	0	1	3		hb 1+		0H	4	0	6	0	0	0	0
UW213	14.1	1.1	0.8	372	0.0989144	969.243	0.144868	580.177	0.0175631	5040.39	1	28	1	1		Yes	0H	Cath bag	1.02	6	5.8	1	0	2	0	2	0	0	4	5		4+ Hb
UW214	11.6	0.9	0.4	361	0.0373598	4893.38	1.1562	3452.46	0.571115	8905.06	2	47	1	2	dark yellow	No	0H	MSU	1.02	6	6.71	0	0	1	0	3	0	1	4	5		4+ Hb		0H	10	4	14	0	0	2	0
UW215	13.5	1	1.6	180	0.0358605	3064.17	0.526104	514.258	0.253852	8627.18	1	35	0	2	ORANGE	No	0H	MSU	1.005	7	6.51	3	1	1	0	0	1	2	0	3
UW219	14.1	1.1	1.3	257	0.081566	5338.63	0.435897	2329.88	0.653285	8651.89	2	18	0	1		No	0H	MSU	1.02	6	6.65	0	0	1	0	0	0	2	3	6		3+ Hb

## Sheet: S6 (Peru)
SampleID	WB_CAI	WB_Hb	WB_Alb	FEMALE	AGE	HEALTHCENTRE	LABDIAGNOSIS	FEVER	MEDICATION	HAPTOGLOBIN	BILIRUBIN_INDIRECT	BILIRUBIN_TOTAL	BILIRUBIN_DIRECT	CRP	HEMOCUE_1	HEMOCUE_2	HAEMOGLOBIN	sandELISA_CAI	indELISA_Hb	WB_CAI_vis
PESL6	5.71615	12.1583	1691.8	0	68	SAN JOSE DE LUPUNA	0	0	0	181	0.07	0.146	0.08	21.46	11.9	11.2	11.55	0.134022	0.0046978	0
PESL12	6.18446	17.9292	1787	0	45	SAN JOSE DE LUPUNA	0	1	0	90	0.35	0.56	0.21	3.22	16.7	16.6	16.65	0.0759107	0.00379438	0
PESL13	7.9233	9.8307	5204.85	1	48	SAN JOSE DE LUPUNA	0	0	0	129	0.15	0.27	0.12	1.44	14.1	13.5	13.8	0.0567519	0.00840184	0
PESL9	8.64241	54.4963	995.238	1	51	SAN JOSE DE LUPUNA	0	0	0	121	0.74	1.02	0.28	1.94	13	12.2	12.6	0.060398	0.00126479	0
PESL4	8.70016	12.0929	2321.99	0	35	SAN JOSE DE LUPUNA	0	0	0	50	0.55	0.8	0.25	1.28	17.2	17	17.1	0.0685945	0.0177071	0
PESL16	14.2368	18.0697	2013.8	1	54	SAN JOSE DE LUPUNA	0	0	0	64	0.14	0.25	0.11	1.55	12.2	12.2	12.2	0.0666185	0.00180685	0
PEST20	14.9603	5.58346	2770.32	0	24	SANTO TOMAS	0	1	0	91	0.4	0.65	0.25	0.6	14.4	15	14.7	0.109504	0.00225856	0
PEST13	27.8933	15.108	4536.36	1	24	SANTO TOMAS	0	0	0	165	0.27	0.37	0.1	1.5	13.7	15.3	14.5	0.0788435	0.00126479	0
PESL8	29.7041	14.7628	2558.49	1	22	SAN JOSE DE LUPUNA	0	0	0	109	0.33	0.51	0.18	1.08	14.2	13.4	13.8	0.052987	0.00261993	0
PEST19	36.1516	6.5546	5132.04	1	21	SANTO TOMAS	0	1	0	73	0.15	0.24	0.09	1.01	12.7	11.8	12.25	0.0950298	0.00316198	0
PESL17	37.513	5.26127	7024.32	0	48	SAN JOSE DE LUPUNA	0	1	0	77	0.32	0.47	0.15	0.99	13.8	13.3	13.55	0.119653	0.00704671	0
PEST28	42.4869	27.3934	6367.69	1	33	SANTO TOMAS	0	0	0	157	0.19	0.31	0.12	10.51	12.8	13.5	13.15	0.0737933	0.00785979	0
PEST7	45.9453	3.23847	1685.37	1	28	SANTO TOMAS	0	0	0	181	0.19	0.33	0.14	1.88	12.2	11.8	12	0.0305311	0.00135514	0
PEST16	50.1259	16.6611	2642.89	1	63	SANTO TOMAS	0	1	0	175	0.14	0.24	0.1	0.82	13.8	12.1	12.95	0.0256865	0.0297226	0
PEST15	62.1773	4.18296	9017.93	1	30	SANTO TOMAS	0	1	0	244	0.6	0.89	0.29	4.56	13.2	14.9	14.05	0.133139	0.357033	0
PESL3	64.473	12.7282	2967.13	0	27	SAN JOSE DE LUPUNA	0	1	0	144	0.18	0.3	0.12	2.42	13.1	12.9	13	0.0578361	0.00207788	0
PESL7	85.051	21.6921	9142.06	0	36	SAN JOSE DE LUPUNA	0	0	0	181	0.29	0.46	0.17	10.46	12.5	13.2	12.85	0.167601	0.00921492	0
PEST17	95.4174	22.8078	5731.15	0	32	SANTO TOMAS	0	0	0	137	0.42	0.64	0.22	0.89	15.6	16.2	15.9	0.04128	0.00514952	0
PEST5	95.7777	20.963	5885.63	0	33	SANTO TOMAS	0	0	0	66	1.11	1.53	0.42	0.6	16.9	16.6	16.75	0.0700439	0.00144548	0
PESC6	108.361	32.6598	5861.31	1	65	SANTA CLARA	1	1	0	88	0.23	0.4	0.17	11.48	11.8	11	11.4	0.0579217	0.0173457	0
PEST10	110.957	46.3056	5412.86	0	62	SANTO TOMAS	0	1	0	149	0.25	0.38	0.13	1.67	16	16.1	16.05	0.0532721	0.0420092	0
PEST4	111.617	7.75586	3218.8	0	39	SANTO TOMAS	0	0	0	122	0.22	0.33	0.11	3.16	12.2	14.5	13.35	0.0685107	0.00307164	0
PESC7	125.488	22.9844	4192.01	0	35	SANTA CLARA	1	1	1	89	0.25	0.42	0.17	10.91	14.6	13.2	13.9	0.0574441	0.00496883	0
PEST3	145.393	24.2028	5290.89	1	30	SANTO TOMAS	0	1	0	150	0.13	0.21	0.08	1.39	11.1	12.3	11.7	0.0600769	0.0121962	0
PEST22	159.326	17.3686	7377.37	1	47	SANTO TOMAS	0	1	0	144	0.1	0.19	0.088	3.13	14.5	16	15.25	0.223231	0.00117445	1
PEST29	162.711	14.4626	987.712	1	31	SANTO TOMAS	0	1	0	177	0.16	0.26	0.1	2.79	12.6	11.3	11.95	0.0675068	0.00207788	0
PESC11	211.009	29.9215	6847.16	1	33	SANTA CLARA	1	1	1	180	0.17	0.27	0.1	5.61	14.5	14.4	14.45	0.0411552	0.0249345	0
PESL2	211.716	15.5775	1591.11	0	18	SAN JOSE DE LUPUNA	0	0	0	136	0.18	0.26	0.08	13.85	15.7	13.5	14.6	0.0566538	0.00126479	0
PEST12	215.895	18.1004	10215.2	0	35	SANTO TOMAS	0	1	0	69	1	1.45	0.45	14.07	13.7	11.5	12.6	0.284107	0.0289999	1
PEVR3	226.837	9.49364	8371.36	0	57	VARILLAL	1	0	0	74	0.54	0.87	0.33	21.11	12	12	12	0.0532275	0.00740808	0
PESL14	230.778	20.0614	1510.23	0	48	SAN JOSE DE LUPUNA	0	0	0	131	0.28	0.45	0.17	9.33	13.2	11.9	12.55	0.0740517	0.000813082	0
PEST14	237.17	24.2966	4765.48	1	46	SANTO TOMAS	0	0	0	114	0.16	0.26	0.1	0.68	12.6	12.1	12.35	0.417551	0.00370404	1
PEVR5	241.643	29.7906	7148.42	0	18	VARILLAL	1	1	0	95	0.51	0.89	0.38	25.19	12.6	12.2	12.4	0.0537149	0.0135514	1
PEST6	255.644	6.92917	8625.82	1	57	SANTO TOMAS	0	1	0	111	0.91	1.39	0.48	7.99	13.2	14.2	13.7	0.572433	0.00117445	1
PEST21	265.722	23.3719	2428.79	0	67	SANTO TOMAS	0	1	0	139	0.23	0.36	0.13	0.75	13.6	12.7	13.15	0.240202	0.0145451	1
PESL11	323.781	458.736	12435	0	56	SAN JOSE DE LUPUNA	0	0	0	188	0.76	1.09	0.33	1.74	15.6	13.5	14.55	0.327941	0.222875	1
PESL5	332.1	20.0909	5552.85	0	20	SAN JOSE DE LUPUNA	0	1	0	43	0.36	0.55	0.19	0.6	16.2	15.6	15.9	0.208025	0.00261993	1
PEST26	342.27	48.3765	12886.5	1	59	SANTO TOMAS	0	0	0	120	0.18	0.26	0.081	2.85	12	12.4	12.2	0.0762208	0.0993766	1
PESC2	342.846	74.7852	11246.5	1	72	SANTA CLARA	0	1	0	308	0.39	0.78	0.39	124.47	11.9	11.7	11.8	0.16084	0.00749842	1
PESL10	353.189	18.424	10360.1	1	28	SAN JOSE DE LUPUNA	0	0	0	58	0.17	0.26	0.09	5.2	13.8	13.8	13.8	0.690399	0.010299	1
PEVR2	367.901	31.6272	11746.1	0	40	VARILLAL	0	0	0	50	0.47	0.74	0.27	1.8	14.7	10.8	12.75	0.167258	0.00433644	1
PEST27	404.331	917.505	11807.3	1	62	SANTO TOMAS	0	1	0	191	0.24	0.4	0.16	14.62	11.4	11.3	11.35	0.803997	0.0922396	1
PEST18	431.272	19.6414	6438.34	1	48	SANTO TOMAS	0	0	0	123	0.15	0.23	0.082	0.74	10.1	11.9	11	0.501892	0.00785979	1
PESL1	467.237	28.3565	7464.22	0	54	SAN JOSE DE LUPUNA	0	0	0	98	0.14	0.25	0.11	0.97	14.8	14	14.4	0.1149	0.00840184	1
PEST8	716.42	55.7056	7294.05	1	47	SANTO TOMAS	0	0	0	125	0.83	1.1	0.27	2.42	13.6	15	14.3	0.618204	0.00478815	1
PEST30	795.251	20.4187	6465.93	1	40	SANTO TOMAS	0	0	0	130	0.19	0.33	0.14	4.98	13.4	13.7	13.55	0.220761	0.0944078	1
PESL18	978.155	152.435	6662.72	1	51	SAN JOSE DE LUPUNA	0	0	0	217	0.07	0.146	0.08	6.26	13.8	13.3	13.55	0.466654	0.0350529	1
PEST23	1186.73	17.3781	3148.57	0	22	SANTO TOMAS	0	0	0	134	0.15	0.29	0.14	3.99	14.5	11.7	13.1	0.343175	0.00397507	1
PESL15	1403.2	1334.25	5539.34	0	58	SAN JOSE DE LUPUNA	0	1	0	67	0.15	0.26	0.11	0.94	12.4	12.2	12.3	0.367912	0.0036137	2
PESC1	1838.85	42.2405	9599.25	0	67	SANTA CLARA	0	0	0	374	0.4	1.65	1.25	188	11.5	11.5	11.5	0.391091	0.023489	2
PEVR1	1914.05	19.9169	6235.25	1	53	VARILLAL	1	1	1	209	0.12	0.25	0.13	114.9	11.9	12.4	12.15	0.657904	0.00975698	2
PEST9	2539.71	52.1928	11300.4	0	56	SANTO TOMAS	0	1	0	106	0.17	0.27	0.1	0.83	14.2	15.2	14.7	0.79977	0.00912458	2
PEST24	3896.44	231.547	6967.49	0	74	SANTO TOMAS	0	0	0	237	0.55	1	0.45	120.71	11.4	11.8	11.6	0.769826	0.0404734	2
PESC4	4219.59	28.8515	5108.78	1	27	SANTA CLARA	1	1	1	117	0.47	0.75	0.28	73.25	12.4	11.8	12.1	0.207809	0.0315295	2
PESC3	5185.35	13.7663	13360.7	0	48	SANTA CLARA	1	1	1	24	0.33	0.5	0.17	11.95	12.1	11.4	11.75	0.891941	0.00153582	2
PEST37	5699.06	12.4821	8432.96	0	28	SANTO TOMAS	1	1	0	56	0.54	0.88	0.34	67.04	11.7	11.5	11.6	0.259338	0.0059626	2
PEST32	6423.06	23.3348	7734.05	0	22	SANTO TOMAS	1	0	0	67	0.81	1.2	0.39	93.22	12.8	13.4	13.1	0.431447	0.006595	2
PESC5	6435.7	80.9199	10958.9	0	30	SANTA CLARA	1	1	1	145	0.28	0.48	0.2	79.22	14.3	12	13.15	0.893773	0.0179781	2
PEST25	7575.46	52.6935	7544.9	1	47	SANTO TOMAS	0	0	0	334	0.01	0.24	0.23	141.69	14.1	14.1	14.1	0.896824	0.0089439	3
PEST35	7706.2	38.6829	3430.83	0	28	SANTO TOMAS	1	1	1	142	0.24	0.46	0.22	53.2	15.1	16.7	15.9	1.10637	0.0133707	3
PEST2	8731.05	5850.04	9698.19	1	43	SANTO TOMAS	0	1	0	182	0.17	0.26	0.09	1.54	12.1	13.4	12.75	0.733898	0.918782	3
PEST11	8852.75	3112.22	6486.36	0	50	SANTO TOMAS	0	0	0	221	0.14	0.31	0.17	43.32	10.6	7.6	9.1	1.06522	0.00722739	3
PEST33	9986.88	31.3342	4106.06	1	18	SANTO TOMAS	1	0	0	70	0.14	1.96	1.82	111.03	13.1	12.3	12.7	0.870175	0.00424609	3
PEST34	10282.3	805.741	8151.69	1	29	SANTO TOMAS	1	1	1	29	0.09	0.3	0.21	42.85	11.7	11.6	11.65	0.975134	0.324962	3
PEVR4	10404.2	12.8364	3732.08	0	32	VARILLAL	1	1	0	32	0.28	0.48	0.2	23.59	12.9	8.3	10.6	1.05133	0.00505917	3
PESC10	11234.6	34.9446	2675.15	0	20	SANTA CLARA	1	1	1	132	0.61	1.01	0.4	105.12	12.6	12.6	12.6	0.89123	0.00867287	3
PEST1	11931.1	33.6631	4489.39	0	32	SANTO TOMAS	1	1	1	189	0.46	0.89	0.43	63.3	15.3	14.1	14.7	1.06442	0.0403831	3
PESC9	12408.5	197.635	8354.27	0	52	SANTA CLARA	1	1	1	153	0.59	0.97	0.38	48.51	14.6	14.6	14.6	1.09025	0.0167133	3
PEST36	12463.3	5533.68	8557.28	1	62	SANTO TOMAS	1	1	0	58	0.34	0.61	0.27	23.94	10.8	10.8	10.8	1.14951	0.0846508	3
PEST38	12649	1183.18	10197.4	0	36	SANTO TOMAS	1	1	0	112	0.26	0.49	0.23	56.98	9.7	10.2	9.95	0.750474	0.00731773	3
PESC8	12730.2	198.037	8226.9	0	21	SANTA CLARA	1	1	1	60	0.57	0.86	0.29	50.44	14.5	14.7	14.6	0.886325	0.0036137	3
PEST31	13923.1	595.578	9991.25	0	21	SANTO TOMAS	1	0	1	10	0.36	0.77	0.41	149.09	12.8	12	12.4	1.03143	0.293432	3
